# Supplementary material for: MSeqDR PMD-VR: An Expert-Curated Virtual Registry of 11,000 Mitochondrial Disease Cases Established Through Literature Mining and Generative AI Augmentation
Source: Genes (Basel). 2026 Jun 30;17(7):757. doi: 10.3390/genes17070757 (PMC13408853; doi:10.3390/genes17070757)
Supplement: Supplementary file 1 [file genes-17-00757-s001.zip]

Archive with 1 entries (1 files):
- genes-4368364-supplementary.pdf
